# Supplementary material for: Effect of Different Initial Fermentation pH on Exopolysaccharides Produced by Pseudoalteromonas agarivorans Hao 2018 and Identification of Key Genes Involved in Exopolysaccharide Synthesis via Transcriptome Analysis
Source: Mar Drugs. 2022 Jan 20;20(2):89. doi: 10.3390/md20020089 (PMC8877158; doi:10.3390/md20020089)
Supplement: Supplementary file 1 [file marinedrugs-20-00089-s001.zip]

Archive with 1 entries (1 files):
- marinedrugs-1507914 supplementary.pdf
